# Supplementary material for: Dissipation Residue Behaviors and Dietary Risk Assessment of Boscalid and Pyraclostrobin in Watermelon by HPLC-MS/MS
Source: Molecules. 2022 Jul 9;27(14):4410. doi: 10.3390/molecules27144410 (PMC9318032; doi:10.3390/molecules27144410)
Supplement: Supplementary file 1 [file molecules-27-04410-s001.zip]

Archive with 1 entries (1 files):
- molecules-1782607-supplementary.pdf
